# Supplementary material for: Detection of Pneumocystis and Morphological Description of Fungal Distribution and Severity of Infection in Thirty-Six Mammal Species
Source: J Fungi (Basel). 2023 Feb 7;9(2):220. doi: 10.3390/jof9020220 (PMC9960768; doi:10.3390/jof9020220)
Supplement: Supplementary file 1 [file jof-09-00220-s001.zip]

Archive with 1 entries (1 files):
- jof-2054591-supplementary.pdf
